# Supplementary material for: Measurements of Radical Reactivity with an Imine, (CF3)2CNH: Rate Constants for Chlorine Atoms and Hydroxyl Radicals and the Global Warming Potential
Source: Molecules. 2026 Jan 26;31(3):424. doi: 10.3390/molecules31030424 (PMC12899651; doi:10.3390/molecules31030424)
Supplement: Supplementary file 1 [file molecules-31-00424-s001.zip]

Archive with 2 entries (2 files):
- Supplementary figures and table.pdf
- Table S1 IR cross-sections of (CF3)2CNH.csv
