# Supplementary material for: Measurements of Radical Reactivity with an Imine, (CF3)2CNH: Rate Constants for Chlorine Atoms and Hydroxyl Radicals and the Global Warming Potential
Source: Molecules. 2026 Jan 26;31(3):424. doi: 10.3390/molecules31030424 (PMC12899651; doi:10.3390/molecules31030424)
Supplement: Supplementary file 1 [file molecules-31-00424-s001.zip › Table S1 IR cross-sections of (CF3)2CNH.csv]

wavenumber		cross-section
549.97		3.02E-20
550.1		3.01E-20
550.22		2.99E-20
550.34		2.95E-20
550.46		2.91E-20
550.58		2.86E-20
550.7		2.82E-20
550.82		2.78E-20
550.94		2.75E-20
551.06		2.74E-20
551.18		2.75E-20
551.3		2.77E-20
551.42		2.80E-20
551.54		2.81E-20
551.66		2.80E-20
551.78		2.77E-20
551.9		2.71E-20
552.02		2.64E-20
552.14		2.57E-20
552.26		2.50E-20
552.39		2.46E-20
552.51		2.42E-20
552.63		2.40E-20
552.75		2.38E-20
552.87		2.36E-20
552.99		2.33E-20
553.11		2.32E-20
553.23		2.31E-20
553.35		2.31E-20
553.47		2.31E-20
553.59		2.32E-20
553.71		2.31E-20
553.83		2.28E-20
553.95		2.24E-20
554.07		2.19E-20
554.19		2.13E-20
554.31		2.07E-20
554.43		2.02E-20
554.55		1.98E-20
554.68		1.95E-20
554.8		1.92E-20
554.92		1.90E-20
555.04		1.88E-20
555.16		1.87E-20
555.28		1.85E-20
555.4		1.84E-20
555.52		1.81E-20
555.64		1.79E-20
555.76		1.77E-20
555.88		1.75E-20
556		1.73E-20
556.12		1.72E-20
556.24		1.71E-20
556.36		1.71E-20
556.48		1.69E-20
556.6		1.68E-20
556.72		1.65E-20
556.84		1.63E-20
556.97		1.61E-20
557.09		1.59E-20
557.21		1.57E-20
557.33		1.56E-20
557.45		1.55E-20
557.57		1.54E-20
557.69		1.52E-20
557.81		1.50E-20
557.93		1.47E-20
558.05		1.45E-20
558.17		1.42E-20
558.29		1.39E-20
558.41		1.36E-20
558.53		1.33E-20
558.65		1.30E-20
558.77		1.28E-20
558.89		1.26E-20
559.01		1.25E-20
559.13		1.25E-20
559.26		1.25E-20
559.38		1.27E-20
559.5		1.29E-20
559.62		1.31E-20
559.74		1.33E-20
559.86		1.34E-20
559.98		1.34E-20
560.1		1.33E-20
560.22		1.30E-20
560.34		1.27E-20
560.46		1.24E-20
560.58		1.21E-20
560.7		1.19E-20
560.82		1.19E-20
560.94		1.20E-20
561.06		1.22E-20
561.18		1.23E-20
561.3		1.24E-20
561.42		1.23E-20
561.55		1.21E-20
561.67		1.18E-20
561.79		1.14E-20
561.91		1.11E-20
562.03		1.09E-20
562.15		1.07E-20
562.27		1.05E-20
562.39		1.04E-20
562.51		1.03E-20
562.63		1.01E-20
562.75		9.98E-21
562.87		9.87E-21
562.99		9.80E-21
563.11		9.77E-21
563.23		9.75E-21
563.35		9.73E-21
563.47		9.69E-21
563.59		9.63E-21
563.72		9.57E-21
563.84		9.51E-21
563.96		9.45E-21
564.08		9.40E-21
564.2		9.36E-21
564.32		9.34E-21
564.44		9.33E-21
564.56		9.35E-21
564.68		9.40E-21
564.8		9.44E-21
564.92		9.43E-21
565.04		9.34E-21
565.16		9.15E-21
565.28		8.90E-21
565.4		8.63E-21
565.52		8.44E-21
565.64		8.38E-21
565.76		8.50E-21
565.88		8.74E-21
566.01		9.05E-21
566.13		9.34E-21
566.25		9.55E-21
566.37		9.65E-21
566.49		9.68E-21
566.61		9.68E-21
566.73		9.69E-21
566.85		9.70E-21
566.97		9.71E-21
567.09		9.65E-21
567.21		9.48E-21
567.33		9.18E-21
567.45		8.78E-21
567.57		8.38E-21
567.69		8.02E-21
567.81		7.75E-21
567.93		7.60E-21
568.05		7.55E-21
568.17		7.57E-21
568.3		7.68E-21
568.42		7.76E-21
568.54		7.92E-21
568.66		8.12E-21
568.78		8.36E-21
568.9		8.58E-21
569.02		8.70E-21
569.14		8.71E-21
569.26		8.61E-21
569.38		8.44E-21
569.5		8.24E-21
569.62		8.11E-21
569.74		8.07E-21
569.86		8.11E-21
569.98		8.18E-21
570.1		8.23E-21
570.22		8.22E-21
570.34		8.13E-21
570.46		7.98E-21
570.59		7.82E-21
570.71		7.63E-21
570.83		7.47E-21
570.95		7.32E-21
571.07		7.20E-21
571.19		7.09E-21
571.31		7.01E-21
571.43		6.97E-21
571.55		6.98E-21
571.67		7.05E-21
571.79		7.16E-21
571.91		7.29E-21
572.03		7.40E-21
572.15		7.50E-21
572.27		7.56E-21
572.39		7.62E-21
572.51		7.68E-21
572.63		7.72E-21
572.75		7.78E-21
572.88		7.83E-21
573		7.85E-21
573.12		7.84E-21
573.24		7.79E-21
573.36		7.72E-21
573.48		7.64E-21
573.6		7.55E-21
573.72		7.45E-21
573.84		7.34E-21
573.96		7.22E-21
574.08		7.12E-21
574.2		7.05E-21
574.32		7.05E-21
574.44		7.12E-21
574.56		7.25E-21
574.68		7.40E-21
574.8		7.51E-21
574.92		7.55E-21
575.04		7.53E-21
575.17		7.46E-21
575.29		7.39E-21
575.41		7.35E-21
575.53		7.37E-21
575.65		7.42E-21
575.77		7.46E-21
575.89		7.44E-21
576.01		7.33E-21
576.13		7.14E-21
576.25		6.90E-21
576.37		6.67E-21
576.49		6.52E-21
576.61		6.45E-21
576.73		6.45E-21
576.85		6.51E-21
576.97		6.58E-21
577.09		6.64E-21
577.21		6.68E-21
577.33		6.69E-21
577.46		6.66E-21
577.58		6.57E-21
577.7		6.39E-21
577.82		6.13E-21
577.94		5.80E-21
578.06		5.44E-21
578.18		5.11E-21
578.3		4.86E-21
578.42		4.71E-21
578.54		4.68E-21
578.66		4.72E-21
578.78		4.81E-21
578.9		4.91E-21
579.02		4.99E-21
579.14		5.06E-21
579.26		5.13E-21
579.38		5.22E-21
579.5		5.33E-21
579.62		5.46E-21
579.75		5.60E-21
579.87		5.72E-21
579.99		5.84E-21
580.11		5.96E-21
580.23		6.08E-21
580.35		6.19E-21
580.47		6.27E-21
580.59		6.30E-21
580.71		6.26E-21
580.83		6.15E-21
580.95		6.01E-21
581.07		5.87E-21
581.19		5.78E-21
581.31		5.76E-21
581.43		5.80E-21
581.55		5.87E-21
581.67		5.91E-21
581.79		5.89E-21
581.91		5.79E-21
582.04		5.61E-21
582.16		5.38E-21
582.28		5.15E-21
582.4		4.94E-21
582.52		4.77E-21
582.64		4.64E-21
582.76		4.57E-21
582.88		4.55E-21
583		4.58E-21
583.12		4.67E-21
583.24		4.81E-21
583.36		5.00E-21
583.48		5.20E-21
583.6		5.40E-21
583.72		5.56E-21
583.84		5.68E-21
583.96		5.75E-21
584.08		5.80E-21
584.2		5.83E-21
584.33		5.86E-21
584.45		5.90E-21
584.57		5.95E-21
584.69		6.01E-21
584.81		6.09E-21
584.93		6.19E-21
585.05		6.29E-21
585.17		6.38E-21
585.29		6.41E-21
585.41		6.38E-21
585.53		6.25E-21
585.65		6.04E-21
585.77		5.77E-21
585.89		5.47E-21
586.01		5.20E-21
586.13		4.97E-21
586.25		4.80E-21
586.37		4.69E-21
586.49		4.62E-21
586.62		4.61E-21
586.74		4.64E-21
586.86		4.73E-21
586.98		4.83E-21
587.1		5.00E-21
587.22		5.21E-21
587.34		5.41E-21
587.46		5.55E-21
587.58		5.59E-21
587.7		5.52E-21
587.82		5.36E-21
587.94		5.14E-21
588.06		4.90E-21
588.18		4.68E-21
588.3		4.50E-21
588.42		4.39E-21
588.54		4.33E-21
588.66		4.34E-21
588.79		4.41E-21
588.91		4.53E-21
589.03		4.68E-21
589.15		4.81E-21
589.27		4.90E-21
589.39		4.93E-21
589.51		4.90E-21
589.63		4.82E-21
589.75		4.72E-21
589.87		4.65E-21
589.99		4.63E-21
590.11		4.67E-21
590.23		4.75E-21
590.35		4.85E-21
590.47		4.95E-21
590.59		5.03E-21
590.71		5.10E-21
590.83		5.15E-21
590.95		5.20E-21
591.08		5.24E-21
591.2		5.26E-21
591.32		5.26E-21
591.44		5.23E-21
591.56		5.17E-21
591.68		5.09E-21
591.8		5.00E-21
591.92		4.92E-21
592.04		4.83E-21
592.16		4.74E-21
592.28		4.63E-21
592.4		4.50E-21
592.52		4.37E-21
592.64		4.24E-21
592.76		4.15E-21
592.88		4.12E-21
593		4.15E-21
593.12		4.25E-21
593.24		4.41E-21
593.37		4.60E-21
593.49		4.82E-21
593.61		5.05E-21
593.73		5.27E-21
593.85		5.46E-21
593.97		5.59E-21
594.09		5.63E-21
594.21		5.59E-21
594.33		5.46E-21
594.45		5.27E-21
594.57		5.07E-21
594.69		4.89E-21
594.81		4.76E-21
594.93		4.68E-21
595.05		4.67E-21
595.17		4.69E-21
595.29		4.73E-21
595.41		4.79E-21
595.53		4.85E-21
595.66		4.91E-21
595.78		4.98E-21
595.9		5.02E-21
596.02		5.04E-21
596.14		5.01E-21
596.26		4.93E-21
596.38		4.82E-21
596.5		4.70E-21
596.62		4.59E-21
596.74		4.50E-21
596.86		4.42E-21
596.98		4.36E-21
597.1		4.29E-21
597.22		4.22E-21
597.34		4.14E-21
597.46		4.07E-21
597.58		4.03E-21
597.7		4.02E-21
597.82		4.07E-21
597.95		4.15E-21
598.07		4.25E-21
598.19		4.37E-21
598.31		4.49E-21
598.43		4.61E-21
598.55		4.73E-21
598.67		4.83E-21
598.79		4.90E-21
598.91		4.93E-21
599.03		4.89E-21
599.15		4.81E-21
599.27		4.68E-21
599.39		4.53E-21
599.51		4.38E-21
599.63		4.25E-21
599.75		4.14E-21
599.87		4.06E-21
599.99		4.00E-21
600.11		3.97E-21
600.24		3.96E-21
600.36		3.98E-21
600.48		4.02E-21
600.6		4.05E-21
600.72		4.05E-21
600.84		4.01E-21
600.96		3.93E-21
601.08		3.83E-21
601.2		3.76E-21
601.32		3.75E-21
601.44		3.85E-21
601.56		4.03E-21
601.68		4.28E-21
601.8		4.52E-21
601.92		4.71E-21
602.04		4.81E-21
602.16		4.82E-21
602.28		4.76E-21
602.4		4.69E-21
602.53		4.63E-21
602.65		4.60E-21
602.77		4.59E-21
602.89		4.61E-21
603.01		4.62E-21
603.13		4.64E-21
603.25		4.66E-21
603.37		4.71E-21
603.49		4.79E-21
603.61		4.90E-21
603.73		5.02E-21
603.85		5.13E-21
603.97		5.21E-21
604.09		5.24E-21
604.21		5.24E-21
604.33		5.20E-21
604.45		5.13E-21
604.57		5.05E-21
604.69		4.94E-21
604.82		4.82E-21
604.94		4.70E-21
605.06		4.61E-21
605.18		4.58E-21
605.3		4.60E-21
605.42		4.68E-21
605.54		4.78E-21
605.66		4.86E-21
605.78		4.88E-21
605.9		4.82E-21
606.02		4.69E-21
606.14		4.54E-21
606.26		4.40E-21
606.38		4.32E-21
606.5		4.30E-21
606.62		4.34E-21
606.74		4.41E-21
606.86		4.47E-21
606.98		4.50E-21
607.11		4.49E-21
607.23		4.46E-21
607.35		4.40E-21
607.47		4.34E-21
607.59		4.28E-21
607.71		4.21E-21
607.83		4.14E-21
607.95		4.09E-21
608.07		4.07E-21
608.19		4.11E-21
608.31		4.21E-21
608.43		4.37E-21
608.55		4.56E-21
608.67		4.75E-21
608.79		4.91E-21
608.91		5.02E-21
609.03		5.08E-21
609.15		5.10E-21
609.28		5.09E-21
609.4		5.05E-21
609.52		5.00E-21
609.64		4.94E-21
609.76		4.87E-21
609.88		4.78E-21
610		4.70E-21
610.12		4.63E-21
610.24		4.56E-21
610.36		4.50E-21
610.48		4.43E-21
610.6		4.34E-21
610.72		4.23E-21
610.84		4.11E-21
610.96		4.02E-21
611.08		3.98E-21
611.2		4.01E-21
611.32		4.11E-21
611.44		4.27E-21
611.57		4.46E-21
611.69		4.64E-21
611.81		4.80E-21
611.93		4.92E-21
612.05		4.99E-21
612.17		5.02E-21
612.29		5.01E-21
612.41		4.97E-21
612.53		4.92E-21
612.65		4.86E-21
612.77		4.81E-21
612.89		4.78E-21
613.01		4.78E-21
613.13		4.81E-21
613.25		4.86E-21
613.37		4.91E-21
613.49		4.94E-21
613.61		4.95E-21
613.73		4.94E-21
613.86		4.93E-21
613.98		4.95E-21
614.1		4.99E-21
614.22		5.06E-21
614.34		5.15E-21
614.46		5.24E-21
614.58		5.33E-21
614.7		5.41E-21
614.82		5.49E-21
614.94		5.56E-21
615.06		5.62E-21
615.18		5.65E-21
615.3		5.65E-21
615.42		5.60E-21
615.54		5.50E-21
615.66		5.39E-21
615.78		5.30E-21
615.9		5.25E-21
616.02		5.26E-21
616.15		5.34E-21
616.27		5.46E-21
616.39		5.59E-21
616.51		5.71E-21
616.63		5.80E-21
616.75		5.85E-21
616.87		5.87E-21
616.99		5.88E-21
617.11		5.90E-21
617.23		5.93E-21
617.35		5.98E-21
617.47		6.07E-21
617.59		6.18E-21
617.71		6.32E-21
617.83		6.48E-21
617.95		6.62E-21
618.07		6.74E-21
618.19		6.79E-21
618.31		6.78E-21
618.44		6.72E-21
618.56		6.64E-21
618.68		6.58E-21
618.8		6.57E-21
618.92		6.62E-21
619.04		6.73E-21
619.16		6.87E-21
619.28		7.01E-21
619.4		7.13E-21
619.52		7.22E-21
619.64		7.28E-21
619.76		7.32E-21
619.88		7.35E-21
620		7.38E-21
620.12		7.40E-21
620.24		7.41E-21
620.36		7.41E-21
620.48		7.41E-21
620.6		7.43E-21
620.73		7.51E-21
620.85		7.66E-21
620.97		7.86E-21
621.09		8.10E-21
621.21		8.35E-21
621.33		8.58E-21
621.45		8.78E-21
621.57		8.93E-21
621.69		9.06E-21
621.81		9.16E-21
621.93		9.26E-21
622.05		9.35E-21
622.17		9.46E-21
622.29		9.58E-21
622.41		9.72E-21
622.53		9.88E-21
622.65		1.01E-20
622.77		1.03E-20
622.89		1.05E-20
623.02		1.07E-20
623.14		1.10E-20
623.26		1.12E-20
623.38		1.14E-20
623.5		1.16E-20
623.62		1.19E-20
623.74		1.23E-20
623.86		1.27E-20
623.98		1.30E-20
624.1		1.34E-20
624.22		1.37E-20
624.34		1.39E-20
624.46		1.41E-20
624.58		1.43E-20
624.7		1.45E-20
624.82		1.48E-20
624.94		1.51E-20
625.06		1.54E-20
625.18		1.58E-20
625.31		1.62E-20
625.43		1.66E-20
625.55		1.70E-20
625.67		1.74E-20
625.79		1.78E-20
625.91		1.82E-20
626.03		1.86E-20
626.15		1.89E-20
626.27		1.92E-20
626.39		1.95E-20
626.51		1.99E-20
626.63		2.02E-20
626.75		2.06E-20
626.87		2.10E-20
626.99		2.14E-20
627.11		2.18E-20
627.23		2.21E-20
627.35		2.25E-20
627.47		2.29E-20
627.6		2.34E-20
627.72		2.38E-20
627.84		2.43E-20
627.96		2.47E-20
628.08		2.52E-20
628.2		2.56E-20
628.32		2.61E-20
628.44		2.66E-20
628.56		2.71E-20
628.68		2.76E-20
628.8		2.81E-20
628.92		2.85E-20
629.04		2.90E-20
629.16		2.94E-20
629.28		2.98E-20
629.4		3.02E-20
629.52		3.06E-20
629.64		3.10E-20
629.77		3.14E-20
629.89		3.17E-20
630.01		3.21E-20
630.13		3.24E-20
630.25		3.27E-20
630.37		3.31E-20
630.49		3.35E-20
630.61		3.39E-20
630.73		3.43E-20
630.85		3.47E-20
630.97		3.51E-20
631.09		3.54E-20
631.21		3.58E-20
631.33		3.62E-20
631.45		3.66E-20
631.57		3.71E-20
631.69		3.75E-20
631.81		3.79E-20
631.93		3.83E-20
632.06		3.87E-20
632.18		3.91E-20
632.3		3.95E-20
632.42		4.00E-20
632.54		4.04E-20
632.66		4.08E-20
632.78		4.12E-20
632.9		4.16E-20
633.02		4.20E-20
633.14		4.24E-20
633.26		4.29E-20
633.38		4.34E-20
633.5		4.40E-20
633.62		4.45E-20
633.74		4.50E-20
633.86		4.55E-20
633.98		4.60E-20
634.1		4.64E-20
634.22		4.68E-20
634.35		4.72E-20
634.47		4.76E-20
634.59		4.79E-20
634.71		4.82E-20
634.83		4.84E-20
634.95		4.86E-20
635.07		4.88E-20
635.19		4.91E-20
635.31		4.93E-20
635.43		4.95E-20
635.55		4.96E-20
635.67		4.96E-20
635.79		4.95E-20
635.91		4.92E-20
636.03		4.88E-20
636.15		4.83E-20
636.27		4.78E-20
636.39		4.72E-20
636.51		4.66E-20
636.64		4.60E-20
636.76		4.54E-20
636.88		4.49E-20
637		4.44E-20
637.12		4.41E-20
637.24		4.38E-20
637.36		4.37E-20
637.48		4.37E-20
637.6		4.39E-20
637.72		4.41E-20
637.84		4.46E-20
637.96		4.51E-20
638.08		4.57E-20
638.2		4.65E-20
638.32		4.72E-20
638.44		4.78E-20
638.56		4.84E-20
638.68		4.88E-20
638.8		4.91E-20
638.93		4.92E-20
639.05		4.92E-20
639.17		4.92E-20
639.29		4.91E-20
639.41		4.89E-20
639.53		4.86E-20
639.65		4.83E-20
639.77		4.80E-20
639.89		4.76E-20
640.01		4.72E-20
640.13		4.68E-20
640.25		4.63E-20
640.37		4.58E-20
640.49		4.54E-20
640.61		4.49E-20
640.73		4.44E-20
640.85		4.40E-20
640.97		4.36E-20
641.09		4.33E-20
641.22		4.30E-20
641.34		4.28E-20
641.46		4.25E-20
641.58		4.22E-20
641.7		4.18E-20
641.82		4.14E-20
641.94		4.11E-20
642.06		4.07E-20
642.18		4.03E-20
642.3		4.00E-20
642.42		3.97E-20
642.54		3.94E-20
642.66		3.91E-20
642.78		3.88E-20
642.9		3.84E-20
643.02		3.81E-20
643.14		3.78E-20
643.26		3.75E-20
643.38		3.71E-20
643.51		3.67E-20
643.63		3.63E-20
643.75		3.59E-20
643.87		3.55E-20
643.99		3.51E-20
644.11		3.47E-20
644.23		3.43E-20
644.35		3.39E-20
644.47		3.36E-20
644.59		3.32E-20
644.71		3.28E-20
644.83		3.25E-20
644.95		3.21E-20
645.07		3.17E-20
645.19		3.13E-20
645.31		3.08E-20
645.43		3.03E-20
645.55		2.98E-20
645.67		2.94E-20
645.8		2.90E-20
645.92		2.86E-20
646.04		2.82E-20
646.16		2.77E-20
646.28		2.73E-20
646.4		2.68E-20
646.52		2.64E-20
646.64		2.59E-20
646.76		2.54E-20
646.88		2.49E-20
647		2.45E-20
647.12		2.41E-20
647.24		2.37E-20
647.36		2.34E-20
647.48		2.30E-20
647.6		2.26E-20
647.72		2.22E-20
647.84		2.17E-20
647.96		2.13E-20
648.09		2.08E-20
648.21		2.04E-20
648.33		1.99E-20
648.45		1.94E-20
648.57		1.90E-20
648.69		1.86E-20
648.81		1.83E-20
648.93		1.80E-20
649.05		1.78E-20
649.17		1.75E-20
649.29		1.73E-20
649.41		1.70E-20
649.53		1.68E-20
649.65		1.65E-20
649.77		1.63E-20
649.89		1.60E-20
650.01		1.57E-20
650.13		1.55E-20
650.25		1.52E-20
650.38		1.49E-20
650.5		1.46E-20
650.62		1.43E-20
650.74		1.40E-20
650.86		1.37E-20
650.98		1.34E-20
651.1		1.30E-20
651.22		1.27E-20
651.34		1.24E-20
651.46		1.22E-20
651.58		1.20E-20
651.7		1.19E-20
651.82		1.18E-20
651.94		1.17E-20
652.06		1.16E-20
652.18		1.14E-20
652.3		1.12E-20
652.42		1.09E-20
652.55		1.06E-20
652.67		1.04E-20
652.79		1.02E-20
652.91		9.94E-21
653.03		9.73E-21
653.15		9.54E-21
653.27		9.38E-21
653.39		9.26E-21
653.51		9.17E-21
653.63		9.11E-21
653.75		9.06E-21
653.87		8.99E-21
653.99		8.89E-21
654.11		8.74E-21
654.23		8.57E-21
654.35		8.40E-21
654.47		8.25E-21
654.59		8.17E-21
654.71		8.14E-21
654.84		8.18E-21
654.96		8.24E-21
655.08		8.29E-21
655.2		8.30E-21
655.32		8.25E-21
655.44		8.16E-21
655.56		8.03E-21
655.68		7.89E-21
655.8		7.75E-21
655.92		7.62E-21
656.04		7.52E-21
656.16		7.44E-21
656.28		7.39E-21
656.4		7.37E-21
656.52		7.37E-21
656.64		7.37E-21
656.76		7.37E-21
656.88		7.34E-21
657		7.28E-21
657.13		7.20E-21
657.25		7.11E-21
657.37		7.02E-21
657.49		6.96E-21
657.61		6.95E-21
657.73		6.98E-21
657.85		7.04E-21
657.97		7.12E-21
658.09		7.20E-21
658.21		7.25E-21
658.33		7.27E-21
658.45		7.25E-21
658.57		7.19E-21
658.69		7.09E-21
658.81		6.98E-21
658.93		6.85E-21
659.05		6.74E-21
659.17		6.66E-21
659.29		6.63E-21
659.42		6.65E-21
659.54		6.70E-21
659.66		6.78E-21
659.78		6.84E-21
659.9		6.87E-21
660.02		6.86E-21
660.14		6.83E-21
660.26		6.79E-21
660.38		6.75E-21
660.5		6.73E-21
660.62		6.73E-21
660.74		6.75E-21
660.86		6.79E-21
660.98		6.84E-21
661.1		6.90E-21
661.22		6.97E-21
661.34		7.03E-21
661.46		7.07E-21
661.58		7.09E-21
661.71		7.08E-21
661.83		7.04E-21
661.95		6.98E-21
662.07		6.92E-21
662.19		6.87E-21
662.31		6.85E-21
662.43		6.88E-21
662.55		6.94E-21
662.67		7.01E-21
662.79		7.07E-21
662.91		7.10E-21
663.03		7.09E-21
663.15		7.06E-21
663.27		7.01E-21
663.39		6.95E-21
663.51		6.89E-21
663.63		6.84E-21
663.75		6.80E-21
663.87		6.77E-21
664		6.76E-21
664.12		6.76E-21
664.24		6.77E-21
664.36		6.78E-21
664.48		6.79E-21
664.6		6.78E-21
664.72		6.76E-21
664.84		6.74E-21
664.96		6.73E-21
665.08		6.74E-21
665.2		6.77E-21
665.32		6.82E-21
665.44		6.87E-21
665.56		6.91E-21
665.68		6.92E-21
665.8		6.90E-21
665.92		6.86E-21
666.04		6.80E-21
666.16		6.74E-21
666.29		6.66E-21
666.41		6.55E-21
666.53		6.37E-21
666.65		6.10E-21
666.77		5.73E-21
666.89		5.29E-21
667.01		4.88E-21
667.13		4.66E-21
667.25		4.84E-21
667.37		5.57E-21
667.49		6.67E-21
667.61		7.38E-21
667.73		6.93E-21
667.85		5.91E-21
667.97		6.08E-21
668.09		7.19E-21
668.21		7.16E-21
668.33		6.79E-21
668.45		6.58E-21
668.58		6.49E-21
668.7		6.45E-21
668.82		6.43E-21
668.94		6.43E-21
669.06		6.45E-21
669.18		6.50E-21
669.3		6.56E-21
669.42		6.62E-21
669.54		6.67E-21
669.66		6.71E-21
669.78		6.74E-21
669.9		6.75E-21
670.02		6.78E-21
670.14		6.80E-21
670.26		6.83E-21
670.38		6.85E-21
670.5		6.86E-21
670.62		6.87E-21
670.74		6.87E-21
670.87		6.88E-21
670.99		6.92E-21
671.11		6.96E-21
671.23		7.01E-21
671.35		7.03E-21
671.47		7.01E-21
671.59		6.95E-21
671.71		6.85E-21
671.83		6.74E-21
671.95		6.64E-21
672.07		6.56E-21
672.19		6.51E-21
672.31		6.49E-21
672.43		6.51E-21
672.55		6.54E-21
672.67		6.60E-21
672.79		6.67E-21
672.91		6.74E-21
673.03		6.80E-21
673.16		6.84E-21
673.28		6.84E-21
673.4		6.80E-21
673.52		6.73E-21
673.64		6.63E-21
673.76		6.54E-21
673.88		6.47E-21
674		6.45E-21
674.12		6.49E-21
674.24		6.56E-21
674.36		6.66E-21
674.48		6.76E-21
674.6		6.84E-21
674.72		6.89E-21
674.84		6.90E-21
674.96		6.90E-21
675.08		6.87E-21
675.2		6.82E-21
675.33		6.76E-21
675.45		6.70E-21
675.57		6.65E-21
675.69		6.64E-21
675.81		6.67E-21
675.93		6.74E-21
676.05		6.83E-21
676.17		6.91E-21
676.29		6.96E-21
676.41		6.95E-21
676.53		6.89E-21
676.65		6.81E-21
676.77		6.71E-21
676.89		6.63E-21
677.01		6.58E-21
677.13		6.57E-21
677.25		6.61E-21
677.37		6.70E-21
677.49		6.82E-21
677.62		6.94E-21
677.74		7.05E-21
677.86		7.13E-21
677.98		7.17E-21
678.1		7.15E-21
678.22		7.09E-21
678.34		7.00E-21
678.46		6.89E-21
678.58		6.81E-21
678.7		6.76E-21
678.82		6.77E-21
678.94		6.83E-21
679.06		6.94E-21
679.18		7.04E-21
679.3		7.13E-21
679.42		7.18E-21
679.54		7.19E-21
679.66		7.17E-21
679.78		7.14E-21
679.91		7.10E-21
680.03		7.07E-21
680.15		7.05E-21
680.27		7.04E-21
680.39		7.08E-21
680.51		7.15E-21
680.63		7.27E-21
680.75		7.41E-21
680.87		7.54E-21
680.99		7.62E-21
681.11		7.64E-21
681.23		7.57E-21
681.35		7.44E-21
681.47		7.27E-21
681.59		7.09E-21
681.71		6.94E-21
681.83		6.84E-21
681.95		6.82E-21
682.07		6.85E-21
682.2		6.95E-21
682.32		7.08E-21
682.44		7.22E-21
682.56		7.35E-21
682.68		7.45E-21
682.8		7.53E-21
682.92		7.57E-21
683.04		7.57E-21
683.16		7.55E-21
683.28		7.51E-21
683.4		7.48E-21
683.52		7.48E-21
683.64		7.54E-21
683.76		7.65E-21
683.88		7.80E-21
684		7.96E-21
684.12		8.10E-21
684.24		8.20E-21
684.36		8.26E-21
684.49		8.27E-21
684.61		8.26E-21
684.73		8.22E-21
684.85		8.18E-21
684.97		8.14E-21
685.09		8.12E-21
685.21		8.15E-21
685.33		8.24E-21
685.45		8.39E-21
685.57		8.59E-21
685.69		8.81E-21
685.81		9.02E-21
685.93		9.19E-21
686.05		9.30E-21
686.17		9.37E-21
686.29		9.40E-21
686.41		9.43E-21
686.53		9.49E-21
686.65		9.58E-21
686.78		9.73E-21
686.9		9.91E-21
687.02		1.01E-20
687.14		1.03E-20
687.26		1.06E-20
687.38		1.08E-20
687.5		1.10E-20
687.62		1.12E-20
687.74		1.13E-20
687.86		1.15E-20
687.98		1.16E-20
688.1		1.17E-20
688.22		1.19E-20
688.34		1.20E-20
688.46		1.23E-20
688.58		1.26E-20
688.7		1.30E-20
688.82		1.35E-20
688.94		1.40E-20
689.07		1.45E-20
689.19		1.50E-20
689.31		1.55E-20
689.43		1.60E-20
689.55		1.66E-20
689.67		1.71E-20
689.79		1.77E-20
689.91		1.83E-20
690.03		1.89E-20
690.15		1.97E-20
690.27		2.05E-20
690.39		2.14E-20
690.51		2.24E-20
690.63		2.35E-20
690.75		2.45E-20
690.87		2.56E-20
690.99		2.67E-20
691.11		2.79E-20
691.23		2.91E-20
691.36		3.04E-20
691.48		3.18E-20
691.6		3.35E-20
691.72		3.53E-20
691.84		3.72E-20
691.96		3.93E-20
692.08		4.15E-20
692.2		4.38E-20
692.32		4.62E-20
692.44		4.87E-20
692.56		5.13E-20
692.68		5.40E-20
692.8		5.67E-20
692.92		5.97E-20
693.04		6.28E-20
693.16		6.61E-20
693.28		6.96E-20
693.4		7.35E-20
693.52		7.76E-20
693.65		8.19E-20
693.77		8.64E-20
693.89		9.11E-20
694.01		9.59E-20
694.13		1.01E-19
694.25		1.06E-19
694.37		1.11E-19
694.49		1.17E-19
694.61		1.23E-19
694.73		1.29E-19
694.85		1.35E-19
694.97		1.42E-19
695.09		1.49E-19
695.21		1.56E-19
695.33		1.64E-19
695.45		1.71E-19
695.57		1.79E-19
695.69		1.87E-19
695.81		1.95E-19
695.94		2.03E-19
696.06		2.11E-19
696.18		2.20E-19
696.3		2.28E-19
696.42		2.37E-19
696.54		2.46E-19
696.66		2.55E-19
696.78		2.64E-19
696.9		2.73E-19
697.02		2.82E-19
697.14		2.91E-19
697.26		3.00E-19
697.38		3.09E-19
697.5		3.17E-19
697.62		3.26E-19
697.74		3.34E-19
697.86		3.42E-19
697.98		3.50E-19
698.11		3.57E-19
698.23		3.64E-19
698.35		3.71E-19
698.47		3.78E-19
698.59		3.83E-19
698.71		3.89E-19
698.83		3.94E-19
698.95		3.98E-19
699.07		4.01E-19
699.19		4.04E-19
699.31		4.07E-19
699.43		4.09E-19
699.55		4.10E-19
699.67		4.11E-19
699.79		4.11E-19
699.91		4.10E-19
700.03		4.09E-19
700.15		4.08E-19
700.27		4.06E-19
700.4		4.03E-19
700.52		4.00E-19
700.64		3.97E-19
700.76		3.93E-19
700.88		3.88E-19
701		3.84E-19
701.12		3.79E-19
701.24		3.74E-19
701.36		3.68E-19
701.48		3.63E-19
701.6		3.58E-19
701.72		3.53E-19
701.84		3.48E-19
701.96		3.44E-19
702.08		3.41E-19
702.2		3.38E-19
702.32		3.37E-19
702.44		3.36E-19
702.56		3.36E-19
702.69		3.38E-19
702.81		3.42E-19
702.93		3.50E-19
703.05		3.60E-19
703.17		3.75E-19
703.29		3.95E-19
703.41		4.21E-19
703.53		4.53E-19
703.65		4.92E-19
703.77		5.38E-19
703.89		5.91E-19
704.01		6.49E-19
704.13		7.07E-19
704.25		7.58E-19
704.37		7.93E-19
704.49		8.02E-19
704.61		7.80E-19
704.73		7.31E-19
704.85		6.63E-19
704.98		5.88E-19
705.1		5.14E-19
705.22		4.48E-19
705.34		3.94E-19
705.46		3.53E-19
705.58		3.24E-19
705.7		3.05E-19
705.82		2.95E-19
705.94		2.90E-19
706.06		2.90E-19
706.18		2.92E-19
706.3		2.97E-19
706.42		3.03E-19
706.54		3.10E-19
706.66		3.18E-19
706.78		3.27E-19
706.9		3.36E-19
707.02		3.46E-19
707.14		3.55E-19
707.27		3.65E-19
707.39		3.74E-19
707.51		3.84E-19
707.63		3.93E-19
707.75		4.01E-19
707.87		4.09E-19
707.99		4.17E-19
708.11		4.23E-19
708.23		4.29E-19
708.35		4.35E-19
708.47		4.39E-19
708.59		4.43E-19
708.71		4.46E-19
708.83		4.48E-19
708.95		4.49E-19
709.07		4.49E-19
709.19		4.48E-19
709.31		4.47E-19
709.43		4.45E-19
709.56		4.42E-19
709.68		4.39E-19
709.8		4.34E-19
709.92		4.29E-19
710.04		4.23E-19
710.16		4.17E-19
710.28		4.10E-19
710.4		4.02E-19
710.52		3.95E-19
710.64		3.86E-19
710.76		3.78E-19
710.88		3.68E-19
711		3.59E-19
711.12		3.49E-19
711.24		3.39E-19
711.36		3.30E-19
711.48		3.20E-19
711.6		3.09E-19
711.72		2.99E-19
711.85		2.89E-19
711.97		2.79E-19
712.09		2.68E-19
712.21		2.58E-19
712.33		2.48E-19
712.45		2.39E-19
712.57		2.29E-19
712.69		2.20E-19
712.81		2.10E-19
712.93		2.01E-19
713.05		1.92E-19
713.17		1.84E-19
713.29		1.75E-19
713.41		1.67E-19
713.53		1.59E-19
713.65		1.52E-19
713.77		1.44E-19
713.89		1.37E-19
714.01		1.30E-19
714.14		1.24E-19
714.26		1.17E-19
714.38		1.12E-19
714.5		1.06E-19
714.62		1.01E-19
714.74		9.54E-20
714.86		9.05E-20
714.98		8.58E-20
715.1		8.14E-20
715.22		7.72E-20
715.34		7.34E-20
715.46		6.97E-20
715.58		6.62E-20
715.7		6.29E-20
715.82		5.98E-20
715.94		5.69E-20
716.06		5.42E-20
716.18		5.17E-20
716.3		4.95E-20
716.43		4.74E-20
716.55		4.54E-20
716.67		4.37E-20
716.79		4.20E-20
716.91		4.05E-20
717.03		3.92E-20
717.15		3.79E-20
717.27		3.67E-20
717.39		3.55E-20
717.51		3.42E-20
717.63		3.28E-20
717.75		3.14E-20
717.87		3.01E-20
717.99		2.88E-20
718.11		2.75E-20
718.23		2.64E-20
718.35		2.54E-20
718.47		2.45E-20
718.6		2.37E-20
718.72		2.29E-20
718.84		2.21E-20
718.96		2.15E-20
719.08		2.09E-20
719.2		2.03E-20
719.32		1.98E-20
719.44		1.93E-20
719.56		1.88E-20
719.68		1.84E-20
719.8		1.79E-20
719.92		1.75E-20
720.04		1.72E-20
720.16		1.69E-20
720.28		1.66E-20
720.4		1.64E-20
720.52		1.61E-20
720.64		1.59E-20
720.76		1.56E-20
720.89		1.54E-20
721.01		1.53E-20
721.13		1.51E-20
721.25		1.50E-20
721.37		1.48E-20
721.49		1.46E-20
721.61		1.44E-20
721.73		1.42E-20
721.85		1.40E-20
721.97		1.39E-20
722.09		1.37E-20
722.21		1.36E-20
722.33		1.35E-20
722.45		1.33E-20
722.57		1.32E-20
722.69		1.30E-20
722.81		1.29E-20
722.93		1.28E-20
723.05		1.27E-20
723.18		1.26E-20
723.3		1.25E-20
723.42		1.24E-20
723.54		1.22E-20
723.66		1.21E-20
723.78		1.20E-20
723.9		1.18E-20
724.02		1.17E-20
724.14		1.16E-20
724.26		1.14E-20
724.38		1.13E-20
724.5		1.11E-20
724.62		1.09E-20
724.74		1.08E-20
724.86		1.07E-20
724.98		1.06E-20
725.1		1.06E-20
725.22		1.05E-20
725.34		1.04E-20
725.47		1.03E-20
725.59		1.02E-20
725.71		1.01E-20
725.83		1.01E-20
725.95		1.00E-20
726.07		9.96E-21
726.19		9.90E-21
726.31		9.83E-21
726.43		9.75E-21
726.55		9.67E-21
726.67		9.61E-21
726.79		9.58E-21
726.91		9.57E-21
727.03		9.56E-21
727.15		9.54E-21
727.27		9.51E-21
727.39		9.46E-21
727.51		9.41E-21
727.63		9.37E-21
727.76		9.37E-21
727.88		9.38E-21
728		9.42E-21
728.12		9.46E-21
728.24		9.48E-21
728.36		9.50E-21
728.48		9.50E-21
728.6		9.50E-21
728.72		9.50E-21
728.84		9.49E-21
728.96		9.48E-21
729.08		9.46E-21
729.2		9.42E-21
729.32		9.39E-21
729.44		9.36E-21
729.56		9.37E-21
729.68		9.40E-21
729.8		9.47E-21
729.92		9.54E-21
730.05		9.61E-21
730.17		9.68E-21
730.29		9.73E-21
730.41		9.77E-21
730.53		9.82E-21
730.65		9.86E-21
730.77		9.90E-21
730.89		9.93E-21
731.01		9.94E-21
731.13		9.92E-21
731.25		9.90E-21
731.37		9.88E-21
731.49		9.89E-21
731.61		9.93E-21
731.73		1.00E-20
731.85		1.01E-20
731.97		1.02E-20
732.09		1.03E-20
732.21		1.04E-20
732.34		1.05E-20
732.46		1.06E-20
732.58		1.07E-20
732.7		1.08E-20
732.82		1.09E-20
732.94		1.10E-20
733.06		1.10E-20
733.18		1.11E-20
733.3		1.11E-20
733.42		1.11E-20
733.54		1.12E-20
733.66		1.13E-20
733.78		1.14E-20
733.9		1.14E-20
734.02		1.15E-20
734.14		1.16E-20
734.26		1.17E-20
734.38		1.17E-20
734.5		1.18E-20
734.63		1.19E-20
734.75		1.19E-20
734.87		1.20E-20
734.99		1.20E-20
735.11		1.20E-20
735.23		1.20E-20
735.35		1.20E-20
735.47		1.20E-20
735.59		1.20E-20
735.71		1.21E-20
735.83		1.22E-20
735.95		1.22E-20
736.07		1.23E-20
736.19		1.23E-20
736.31		1.24E-20
736.43		1.24E-20
736.55		1.25E-20
736.67		1.26E-20
736.79		1.27E-20
736.92		1.28E-20
737.04		1.28E-20
737.16		1.29E-20
737.28		1.29E-20
737.4		1.29E-20
737.52		1.30E-20
737.64		1.30E-20
737.76		1.31E-20
737.88		1.31E-20
738		1.31E-20
738.12		1.31E-20
738.24		1.31E-20
738.36		1.31E-20
738.48		1.31E-20
738.6		1.32E-20
738.72		1.32E-20
738.84		1.32E-20
738.96		1.32E-20
739.08		1.31E-20
739.21		1.31E-20
739.33		1.31E-20
739.45		1.31E-20
739.57		1.32E-20
739.69		1.32E-20
739.81		1.32E-20
739.93		1.32E-20
740.05		1.32E-20
740.17		1.32E-20
740.29		1.32E-20
740.41		1.32E-20
740.53		1.32E-20
740.65		1.32E-20
740.77		1.31E-20
740.89		1.31E-20
741.01		1.30E-20
741.13		1.29E-20
741.25		1.29E-20
741.38		1.29E-20
741.5		1.28E-20
741.62		1.28E-20
741.74		1.28E-20
741.86		1.28E-20
741.98		1.28E-20
742.1		1.28E-20
742.22		1.28E-20
742.34		1.27E-20
742.46		1.27E-20
742.58		1.27E-20
742.7		1.26E-20
742.82		1.26E-20
742.94		1.24E-20
743.06		1.23E-20
743.18		1.22E-20
743.3		1.22E-20
743.42		1.21E-20
743.54		1.21E-20
743.67		1.20E-20
743.79		1.20E-20
743.91		1.20E-20
744.03		1.20E-20
744.15		1.19E-20
744.27		1.19E-20
744.39		1.18E-20
744.51		1.17E-20
744.63		1.16E-20
744.75		1.15E-20
744.87		1.14E-20
744.99		1.13E-20
745.11		1.13E-20
745.23		1.12E-20
745.35		1.13E-20
745.47		1.13E-20
745.59		1.13E-20
745.71		1.13E-20
745.83		1.13E-20
745.96		1.13E-20
746.08		1.13E-20
746.2		1.14E-20
746.32		1.14E-20
746.44		1.14E-20
746.56		1.14E-20
746.68		1.14E-20
746.8		1.15E-20
746.92		1.15E-20
747.04		1.15E-20
747.16		1.15E-20
747.28		1.15E-20
747.4		1.14E-20
747.52		1.12E-20
747.64		1.10E-20
747.76		1.07E-20
747.88		1.04E-20
748		1.02E-20
748.12		9.93E-21
748.25		9.71E-21
748.37		9.54E-21
748.49		9.39E-21
748.61		9.28E-21
748.73		9.18E-21
748.85		9.09E-21
748.97		9.02E-21
749.09		8.94E-21
749.21		8.86E-21
749.33		8.75E-21
749.45		8.64E-21
749.57		8.51E-21
749.69		8.39E-21
749.81		8.29E-21
749.93		8.22E-21
750.05		8.16E-21
750.17		8.12E-21
750.29		8.07E-21
750.41		8.00E-21
750.54		7.92E-21
750.66		7.82E-21
750.78		7.72E-21
750.9		7.62E-21
751.02		7.53E-21
751.14		7.45E-21
751.26		7.38E-21
751.38		7.30E-21
751.5		7.23E-21
751.62		7.17E-21
751.74		7.11E-21
751.86		7.07E-21
751.98		7.02E-21
752.1		6.98E-21
752.22		6.92E-21
752.34		6.85E-21
752.46		6.77E-21
752.58		6.68E-21
752.7		6.60E-21
752.83		6.53E-21
752.95		6.46E-21
753.07		6.40E-21
753.19		6.34E-21
753.31		6.27E-21
753.43		6.20E-21
753.55		6.14E-21
753.67		6.10E-21
753.79		6.08E-21
753.91		6.09E-21
754.03		6.11E-21
754.15		6.12E-21
754.27		6.11E-21
754.39		6.08E-21
754.51		6.03E-21
754.63		5.97E-21
754.75		5.90E-21
754.87		5.85E-21
754.99		5.79E-21
755.12		5.74E-21
755.24		5.68E-21
755.36		5.61E-21
755.48		5.55E-21
755.6		5.49E-21
755.72		5.45E-21
755.84		5.42E-21
755.96		5.40E-21
756.08		5.38E-21
756.2		5.36E-21
756.32		5.33E-21
756.44		5.32E-21
756.56		5.30E-21
756.68		5.30E-21
756.8		5.31E-21
756.92		5.32E-21
757.04		5.32E-21
757.16		5.30E-21
757.28		5.27E-21
757.41		5.25E-21
757.53		5.23E-21
757.65		5.23E-21
757.77		5.25E-21
757.89		5.29E-21
758.01		5.33E-21
758.13		5.37E-21
758.25		5.40E-21
758.37		5.43E-21
758.49		5.45E-21
758.61		5.48E-21
758.73		5.50E-21
758.85		5.51E-21
758.97		5.50E-21
759.09		5.47E-21
759.21		5.41E-21
759.33		5.35E-21
759.45		5.28E-21
759.57		5.23E-21
759.7		5.19E-21
759.82		5.17E-21
759.94		5.15E-21
760.06		5.14E-21
760.18		5.13E-21
760.3		5.12E-21
760.42		5.12E-21
760.54		5.13E-21
760.66		5.16E-21
760.78		5.21E-21
760.9		5.26E-21
761.02		5.30E-21
761.14		5.35E-21
761.26		5.39E-21
761.38		5.43E-21
761.5		5.46E-21
761.62		5.49E-21
761.74		5.52E-21
761.86		5.53E-21
761.99		5.52E-21
762.11		5.51E-21
762.23		5.51E-21
762.35		5.51E-21
762.47		5.53E-21
762.59		5.57E-21
762.71		5.62E-21
762.83		5.69E-21
762.95		5.76E-21
763.07		5.83E-21
763.19		5.90E-21
763.31		5.97E-21
763.43		6.03E-21
763.55		6.09E-21
763.67		6.14E-21
763.79		6.17E-21
763.91		6.18E-21
764.03		6.19E-21
764.16		6.21E-21
764.28		6.25E-21
764.4		6.31E-21
764.52		6.39E-21
764.64		6.49E-21
764.76		6.59E-21
764.88		6.67E-21
765		6.73E-21
765.12		6.78E-21
765.24		6.83E-21
765.36		6.87E-21
765.48		6.93E-21
765.6		6.99E-21
765.72		7.06E-21
765.84		7.13E-21
765.96		7.21E-21
766.08		7.30E-21
766.2		7.41E-21
766.32		7.53E-21
766.45		7.66E-21
766.57		7.78E-21
766.69		7.89E-21
766.81		7.98E-21
766.93		8.04E-21
767.05		8.09E-21
767.17		8.14E-21
767.29		8.20E-21
767.41		8.28E-21
767.53		8.37E-21
767.65		8.46E-21
767.77		8.55E-21
767.89		8.64E-21
768.01		8.73E-21
768.13		8.82E-21
768.25		8.92E-21
768.37		9.03E-21
768.49		9.14E-21
768.61		9.25E-21
768.74		9.35E-21
768.86		9.43E-21
768.98		9.50E-21
769.1		9.57E-21
769.22		9.64E-21
769.34		9.72E-21
769.46		9.82E-21
769.58		9.92E-21
769.7		1.00E-20
769.82		1.01E-20
769.94		1.02E-20
770.06		1.03E-20
770.18		1.04E-20
770.3		1.04E-20
770.42		1.05E-20
770.54		1.05E-20
770.66		1.06E-20
770.78		1.06E-20
770.9		1.06E-20
771.03		1.06E-20
771.15		1.07E-20
771.27		1.07E-20
771.39		1.07E-20
771.51		1.08E-20
771.63		1.08E-20
771.75		1.08E-20
771.87		1.08E-20
771.99		1.08E-20
772.11		1.08E-20
772.23		1.08E-20
772.35		1.08E-20
772.47		1.08E-20
772.59		1.08E-20
772.71		1.08E-20
772.83		1.08E-20
772.95		1.08E-20
773.07		1.08E-20
773.19		1.09E-20
773.32		1.10E-20
773.44		1.11E-20
773.56		1.12E-20
773.68		1.13E-20
773.8		1.14E-20
773.92		1.15E-20
774.04		1.16E-20
774.16		1.17E-20
774.28		1.18E-20
774.4		1.20E-20
774.52		1.21E-20
774.64		1.22E-20
774.76		1.24E-20
774.88		1.26E-20
775		1.28E-20
775.12		1.30E-20
775.24		1.32E-20
775.36		1.34E-20
775.48		1.34E-20
775.61		1.34E-20
775.73		1.33E-20
775.85		1.32E-20
775.97		1.29E-20
776.09		1.26E-20
776.21		1.23E-20
776.33		1.20E-20
776.45		1.17E-20
776.57		1.14E-20
776.69		1.12E-20
776.81		1.11E-20
776.93		1.10E-20
777.05		1.11E-20
777.17		1.11E-20
777.29		1.12E-20
777.41		1.13E-20
777.53		1.14E-20
777.65		1.15E-20
777.77		1.16E-20
777.9		1.16E-20
778.02		1.17E-20
778.14		1.18E-20
778.26		1.18E-20
778.38		1.19E-20
778.5		1.19E-20
778.62		1.19E-20
778.74		1.19E-20
778.86		1.19E-20
778.98		1.19E-20
779.1		1.19E-20
779.22		1.19E-20
779.34		1.19E-20
779.46		1.19E-20
779.58		1.18E-20
779.7		1.18E-20
779.82		1.18E-20
779.94		1.18E-20
780.06		1.18E-20
780.19		1.18E-20
780.31		1.17E-20
780.43		1.16E-20
780.55		1.15E-20
780.67		1.15E-20
780.79		1.14E-20
780.91		1.13E-20
781.03		1.13E-20
781.15		1.12E-20
781.27		1.11E-20
781.39		1.11E-20
781.51		1.10E-20
781.63		1.09E-20
781.75		1.08E-20
781.87		1.07E-20
781.99		1.06E-20
782.11		1.05E-20
782.23		1.04E-20
782.35		1.02E-20
782.48		1.01E-20
782.6		9.95E-21
782.72		9.83E-21
782.84		9.74E-21
782.96		9.66E-21
783.08		9.60E-21
783.2		9.53E-21
783.32		9.45E-21
783.44		9.36E-21
783.56		9.27E-21
783.68		9.17E-21
783.8		9.07E-21
783.92		8.96E-21
784.04		8.84E-21
784.16		8.70E-21
784.28		8.56E-21
784.4		8.40E-21
784.52		8.26E-21
784.65		8.11E-21
784.77		7.98E-21
784.89		7.86E-21
785.01		7.74E-21
785.13		7.62E-21
785.25		7.51E-21
785.37		7.39E-21
785.49		7.29E-21
785.61		7.19E-21
785.73		7.11E-21
785.85		7.05E-21
785.97		6.99E-21
786.09		6.94E-21
786.21		6.88E-21
786.33		6.83E-21
786.45		6.77E-21
786.57		6.71E-21
786.69		6.65E-21
786.81		6.57E-21
786.94		6.47E-21
787.06		6.36E-21
787.18		6.23E-21
787.3		6.11E-21
787.42		6.00E-21
787.54		5.90E-21
787.66		5.82E-21
787.78		5.75E-21
787.9		5.68E-21
788.02		5.62E-21
788.14		5.57E-21
788.26		5.52E-21
788.38		5.48E-21
788.5		5.47E-21
788.62		5.46E-21
788.74		5.47E-21
788.86		5.48E-21
788.98		5.50E-21
789.1		5.51E-21
789.23		5.52E-21
789.35		5.53E-21
789.47		5.54E-21
789.59		5.55E-21
789.71		5.52E-21
789.83		5.47E-21
789.95		5.38E-21
790.07		5.26E-21
790.19		5.14E-21
790.31		5.03E-21
790.43		4.94E-21
790.55		4.89E-21
790.67		4.87E-21
790.79		4.88E-21
[truncated: 21,749 more rows]
